# Supplementary material for: Income Insufficiency, Type 2 Diabetes, and Perceived Stress in Cardiac Arrhythmia Outpatients: A Cross-Sectional Study
Source: Healthcare (Basel). 2026 Jul 20;14(14):2197. doi: 10.3390/healthcare14142197 (PMC13409788; doi:10.3390/healthcare14142197)
Supplement: Supplementary file 1 [file healthcare-14-02197-s001.zip]

Archive with 2 entries (2 files):
- 03_Supplementary_File_S1_STROBE_Checklist.pdf
- 06_Supplementary_File_S2_Questionnaire.pdf
